# Supplementary material for: Antioxidant and Antimelanogenic Activities of Lactobacillus kunkeei NCHBL-003 Isolated from Honeybees
Source: Microorganisms. 2024 Jan 17;12(1):188. doi: 10.3390/microorganisms12010188 (PMC10818717; doi:10.3390/microorganisms12010188)
Supplement: Supplementary file 1 [file microorganisms-12-00188-s001.zip]

Archive with 1 entries (1 files):
- microorganisms-2821749-supplementary.pdf
